# Supplementary material for: Genetic structure and kdr mutations in Aedes aegypti populations along a road crossing the Amazon Forest in Amapá State, Brazil
Source: Sci Rep. 2023 Oct 11;13:17167. doi: 10.1038/s41598-023-44430-x (PMC10567682; doi:10.1038/s41598-023-44430-x)
Supplement: Supplementary file 3 — Supplementary Information 3. [file 41598_2023_44430_MOESM3_ESM.xlsx]

## Sheet: S1 Table - Genotypes kdr
Supplementary Table S1. Frequencies of kdr genotypes in Aedes aegypti populations from the Amapá State, Brazil, considering the NaV SNPs V410L, V1016I, F1534C.
	Genotype frequencies
Pop	N	SS	SR1	SR2	R1R1	R1R2	R2R2	R2X1	Y
Oiapoque	46	0	0	0.0652174	0.0217391	0.26087	0.347826	0.0217391	0.282609
Calçoene	46	0	0.0869565	0	0.347826	0.326087	0.152174	0.0869565	0
Tartarugalzinho	46	0	0	0.0869565	0.369565	0.326087	0.217391	0	0
Ferreira Gomes	46	0	0.0217391	0	0.26087	0.456522	0.26087	0	0
Porto Grande	45	0	0	0	0.377778	0.311111	0.311111	0	0
Macapá	43	0.0232558	0.139535	0.0697674	0.651163	0.116279	0	0	0
N: individuals number, SS: VV+VV+FF, SR1: VV+VV+FC, SR2: VL+VI+FC, R1R1: VV+VV+CC, R1R2: VL+VI+CC, R2R2: LL+II+CC, R2X1: LL+VI+CC, Y: LL+VI+FC.

## Sheet: S2 Table - Alleles kdr
Supplementary Table S2. Frequencies of kdr alleles in Aedes aegypti populations from the Amapá State, Brazil, considering the NaV SNPs V410L, V1016I, F1534C.
	Allele frequencies
Pop	N	S (VVF)	R1 (VVC)	R2 (LIC)	X1 (LVC)	Others
Oiapoque	46	0.0326087	0.152174	0.521739	0.0108696	0.282609
Calçoene	46	0.0434783	0.554348	0.358696	0.0434783	0
Tartarugalzinho	46	0.0434783	0.532609	0.423913	0	0
Ferreira Gomes	46	0.0108696	0.5	0.48913	0	0
Porto Grande	45	0	0.533333	0.466667	0	0
Macapá	43	0.127907	0.77907	0.0930233	0	0
N: individuals number, Others: R2 (LIC) and X2 (LVF) or X1 (LVC) and X3 (LIF)

## Sheet: S3 Table - Alleles SSR
Supplementary Table S3. Allele frequencies of the 12 microsatellite loci in Aedes aegypti populations from the Amapá State, Brazil.
Locus	Allele/n	OIA	CAL	TTZ	FGO	PGR	MAC
AC4	N	48	48	47	47	46	45
	130	0.46875	0.60417	0.44681	0.47872	0.5	0.64444
	132	0.53125	0.39583	0.55319	0.52128	0.5	0.35556
A9	N	48	48	44	47	44	43
	182	0.44792	0	0.15909	0.03191	0.15909	0.13953
	188	0.09375	0.60417	0.67045	0.85106	0.625	0.47674
	191	0.08333	0.26042	0.14773	0.10638	0.19318	0.38372
	194	0.375	0.13542	0.02273		0.02273	0
B2	N	48	48	48	47	46	45
	95	0.03125	0.16667	0.23958	0.05319	0.22826	0.04444
	113	0.96875	0.83333	0.76042	0.94681	0.77174	0.95556
B3	N	48	48	47	47	45	45
	166	0.21875	0.41667	0.59574	0.79787	0.5	0.54444
	172	0.58333	0.32292	0.39362	0.20213	0.5	0.45556
	175	0.19792	0.26042	0.01064	0	0	0
AC5	N	45	48	47	46	45	43
	152	0	0.0625	0.02128	0.19565	0.07778	0.06977
	156	0.1	0	0	0	0	0
	158	0.16667	0.42708	0.52128	0.25	0.5	0.40698
	159	0.47778	0.45833	0.30851	0.23913	0.33333	0.33721
	160	0.25556	0.05208	0.14894	0.31522	0.08889	0.18605
AC1	N	47	48	47	47	45	44
	195	0.18085	0.0625	0.01064	0	0	0.07955
	197	0.43617	0.375	0.30851	0.2766	0.27778	0.25
	199	0.03191	0.34375	0.21277	0.03191	0.22222	0.05682
	201	0.04255	0.01042	0.12766	0.14894	0.11111	0.17045
	203	0	0	0.01064	0.01064	0.01111	0
	209	0.30851	0.20833	0.32979	0.53191	0.37778	0.44318
AG1	N	47	48	48	47	45	45
	117	0.04255	0.14583	0.03125	0	0.01111	0
	119	0.44681	0.125	0.21875	0.14894	0.07778	0
	121	0.32979	0.4375	0.61458	0.62766	0.71111	0.41111
	123	0.18085	0.29167	0.13542	0.2234	0.2	0.58889
AG5	N	47	47	46	47	45	45
	166	0.03191	0.21277	0.13043	0.08511	0.18889	0.13333
	168	0	0.08511	0.05435	0.04255	0.1	0.06667
	170	0.02128	0.15957	0	0	0	0
	172	0.1383	0.01064	0	0.01064	0	0
	176	0.11702	0.18085	0.41304	0.48936	0.36667	0.25556
	178	0.69149	0.35106	0.40217	0.37234	0.34444	0.44444
	180	0	0	0	0	0	0.1
A1	N	46	48	47	48	45	43
	158	0.06522	0	0.11702	0.03125	0.14444	0.04651
	162	0.58696	0.21875	0.35106	0.36458	0.28889	0.44186
	168	0.34783	0.78125	0.53191	0.60417	0.56667	0.51163
AC2	N	46	48	46	48	45	43
	184	0.51087	0.42708	0.33696	0.33333	0.24444	0.54651
	186	0	0	0.05435	0.15625	0.08889	0
	188	0.48913	0.57292	0.6087	0.46875	0.66667	0.45349
	190	0	0	0	0.04167	0	0
AG2	N	45	48	47	47	44	43
	117	0.25556	0.64583	0.29787	0.34043	0.42045	0.13953
	119	0.05556	0.10417	0	0	0	0.01163
	121	0.17778	0.05208	0.44681	0.29787	0.29545	0.4186
	131	0.23333	0.01042	0.01064	0	0	0.02326
	133	0.01111	0.05208	0.09574	0.01064	0.04545	0
	135	0.04444	0	0	0	0	0
	137	0.15556	0	0	0.12766	0.07955	0.05814
	139	0.06667	0	0	0.19149	0	0.23256
	141	0	0.07292	0	0	0	0.02326
	143	0	0.0625	0	0	0	0.05814
	145	0	0	0.03191	0.03191	0.125	0
	147	0	0	0.02128	0	0.02273	0
	149	0	0	0.03191	0	0.01136	0
	151	0	0	0.01064	0	0	0
	157	0	0	0	0	0	0.02326
	159	0	0	0	0	0	0.01163
	161	0	0	0.05319	0	0	0
CT2	N	46	48	47	46	44	43
	184	0.19565	0.51042	0.32979	0.42391	0.27273	0.31395
	188	0.36957	0.1875	0.5	0.52174	0.65909	0.45349
	194	0.43478	0.30208	0.17021	0.05435	0.06818	0.23256
OIA: Oiapoque, CAL: Calçoene, TTZ: Tartarugalzinho, FGO: Ferreira Gomes, PGR: Porto Grande, MAC: Macapá.

## Sheet: S4 Table - Genetic Diversity
Supplementary Table S4. Analysis of the Genetic Diversity of Aedes aegypti populations from the Amapá State, Brazil, using 12 microsatellite loci.
Pop	Locus	N	Na	Ho	He	Fis	P-value
OIA	AC4	48	2	0.479167	0.498047	0.048	0.7776
	A9	48	4	0.458333	0.643012	0.296	0.0018
	B2	48	2	0.0625	0.0605469	-0.021	1
	B3	48	3	0.666667	0.5727	-0.153	0.3814
	AC5	45	4	0.555556	0.668642	0.18	0.139
	AC1	47	5	0.765957	0.67904	-0.117	0.1462
	AG1	47	4	0.723404	0.657085	-0.09	0.0243
	AG5	47	5	0.510638	0.487551	-0.036	0.9397
	A1	46	3	0.521739	0.530246	0.027	0.4652
	AC2	46	2	0.5	0.499764	0.01	1
	AG2	45	8	0.622222	0.814815	0.246	0
	CT2	46	3	0.586957	0.636106	0.088	0.087
CAL	AC4	48	2	0.541667	0.478299	-0.122	0.5448
	A9	48	3	0.1875	0.548828	0.664	0
	B2	48	2	0.333333	0.277778	-0.189	0.3236
	B3	48	3	0.645833	0.654297	0.023	0.8884
	AC5	48	4	0.645833	0.600911	-0.064	0.0312
	AC1	48	5	0.75	0.693793	-0.07	0.6668
	AG1	48	4	0.645833	0.686632	0.069	0.0299
	AG5	47	6	0.851064	0.765957	-0.1	0
	A1	48	2	0.354167	0.341797	-0.025	1
	AC2	48	2	0.4375	0.489366	0.116	0.5548
	AG2	48	7	0.291667	0.557292	0.484	0
	CT2	48	3	0.645833	0.613064	-0.042	0.334
TTZ	AC4	47	2	0.553191	0.494341	-0.108	0.5571
	A9	44	4	0.295455	0.502841	0.421	0.0001
	B2	48	2	0.395833	0.364366	-0.075	0.7087
	B3	47	3	0.510638	0.490041	-0.031	1
	AC5	47	4	0.574468	0.610457	0.069	0.4524
	AC1	47	6	0.638298	0.734269	0.141	0.0003
	AG1	48	4	0.625	0.555122	-0.115	0.2649
	AG5	46	4	0.565217	0.647684	0.138	0.2906
	A1	47	3	0.723404	0.580127	-0.236	0.2473
	AC2	46	3	0.673913	0.512996	-0.303	0.0821
	AG2	47	9	0.723404	0.696922	-0.027	0.0207
	CT2	47	3	0.638298	0.612268	-0.031	0.0092
FGO	AC4	47	2	0.489362	0.499095	0.03	1
	A9	47	4	0.255319	0.263241	0.04	0.6803
	B2	47	2	0.106383	0.100724	-0.045	1
	B3	47	2	0.276596	0.322544	0.153	0.3613
	AC5	46	4	0.76087	0.742675	-0.013	0.0083
	AC1	47	5	0.617021	0.617248	0.011	0.0004
	AG1	47	3	0.595745	0.533952	-0.105	0.8069
	AG5	47	5	0.851064	0.612721	-0.379	0
	A1	48	3	0.791667	0.501085	-0.572	0
	AC2	48	4	0.6875	0.643012	-0.058	0.2278
	AG2	47	6	0.808511	0.741286	-0.08	0.0209
	CT2	46	3	0.565217	0.545132	-0.025	1
PGR	AC4	46	2	0.478261	0.5	0.054	0.7728
	A9	44	4	0.522727	0.546229	0.054	0.0174
	B2	46	2	0.326087	0.352316	0.085	0.6748
	B3	45	2	0.555556	0.5	-0.1	0.5594
	AC5	45	4	0.577778	0.624938	0.086	0.1815
	AC1	45	5	0.644444	0.718272	0.113	0.061
	AG1	45	4	0.355556	0.448148	0.217	0.1128
	AG5	45	4	0.666667	0.701235	0.06	0.0049
	A1	45	3	0.6	0.574568	-0.033	0.9048
	AC2	45	3	0.577778	0.487901	-0.173	0.59
	AG2	44	7	0.704545	0.71126	0.02	0.345
	CT2	44	3	0.568182	0.48657	-0.156	0.0702
MAC	AC4	45	2	0.444444	0.458272	0.041	1
	A9	43	3	0.511628	0.606003	0.167	0.0199
	B2	45	2	0	0.0849383	1	0.0004
	B3	45	2	0.466667	0.496049	0.07	0.7648
	AC5	43	4	0.837209	0.681179	-0.2179	0.0523
	AC1	44	5	0.772727	0.702479	-0.088	0.0168
	AG1	45	2	0.511111	0.484198	-0.044	1
	AG5	45	5	0.666667	0.704938	0.065	0.0392
	A1	43	3	0.418605	0.540833	0.237	0.0511
	AC2	43	2	0.627907	0.495673	-0.255	0.1267
	AG2	43	10	0.813953	0.742564	-0.084	0.0009
	CT2	43	3	0.697674	0.641698	-0.075	0.097
Na: number of alleles; Ne: number of effective alleles; Ho: observed heterozygosity; He: expected heterozygosity; Fis: inbreeding coefficient.
OIA: Oiapoque, CAL: Calçoene, TTZ: Tartarugalzinho, FGO: Ferreira Gomes, PGR: Porto Grande, MAC: Macapá.
*Underlined P-value: Hardy Weinberg disequilibrium

## Sheet: S5 Table - LD
Supplementary Table S5. Analysis of linkage disequilibrium of Aedes aegypti populations from the Amapá State, Brazil.
Loci 1	Loci 2	Mosquito Populations
		OIA	CAL	TTZ	FGO	PGR	MAC
A1	AC2	-	-	-	-	-	-
	AG2	-	-	-	+	-	-
	CT2	-	-	-	-	-	-
A9	A1	-	-	-	+	-	-
	AC1	-	-	-	+	-	-
	AC2	-	-	-	-	-	-
	AC5	-	-	-	-	-	-
	AG1	-	-	-	-	-	-
	AG2	-	-	-	+	-	+
	AG5	-	-	-	-	-	-
	B2	-	-	-	-	-	-
	B3	-	-	-	+	-	-
	CT2	-	-	-	+	-	-
AC1	A1	-	-	-	-	-	-
	AC2	-	-	-	-	-	-
	AG1	-	+	-	-	-	-
	AG2	+	-	-	+	-	+
	AG5	-	-	-	-	-	-
	CT2	-	-	-	-	-	-
AC2	AG2	-	-	-	-	-	-
	CT2	-	-	-	-	-	-
AC4	A1	-	-	-	-	-	-
	A9	-	-	-	+	-	-
	AC1	-	-	-	+	-	+
	AC5	-	-	-	-	-	-
	AG1	-	+	-	-	-	-
	AG2	-	-	-	-	-	-
	AG5	-	+	-	-	-	-
	B2	-	-	-	-	-	-
	B3	-	-	-	-	+	+
	CT2	-	-	-	-	-	-
AC5	A1	-	-	-	-	-	-
	AC1	-	-	-	-	-	-
	AC2	-	-	-	+	-	-
	AG1	-	+	+	-	-	-
	AG2	-	-	-	-	-	-
	AG5	-	+	-	-	-	-
	CT2	-	+	-	+	-	+
AG1	A1	-	-	-	-	-	-
	AC2	-	+	-	+	-	-
	AG2	-	-	-	-	+	-
	AG5	-	+	-	-	-	-
	CT2	-	-	-	+	-	-
AG2	CT2	-	-	-	-	-	-
AG5	AC2	-	-	-	-	-	-
	AG2	-	-	-	-	-	-
	CT2	-	-	-	-	-	-
B2	A1	-	-	-	-	-	-
	AC1	-	-	-	-	-	-
	AC2	-	-	-	-	-	-
	AC5	-	-	-	-	-	-
	AG1	-	-	-	-	-	-
	AG2	-	-	-	-	-	-
	AG5	-	-	-	-	-	-
	B3	-	-	-	-	-	-
	CT2	-	-	-	-	-	-
B3	A1	-	-	-	-	-	-
	AC1	-	-	-	+	-	+
	AC2	-	-	-	-	-	-
	AC5	-	-	-	-	-	-
	AG1	-	-	-	-	-	-
	AG2	-	-	-	-	-	-
	CT2	-	-	-	-	-	-
Note: "+" refers to significant linkage disequilibirum (p <0.05) while "-" refers to non-significant linkage disequilibrium between two microsatellites per mosquito population.
OIA: Oiapoque, CAL: Calçoene, TTZ: Tartarugalzinho, FGO: Ferreira Gomes, PGR: Porto Grande, MAC: Macapá.

## Sheet: S6 Table - FST
Supplementary Table S6. Genetic differentiation (Fst) index of pairwise comparison of Aedes aegypti from Amapá State, Brazil.
	OIA	CAL	TTZ	FGO	PGR	MAC
OIA	-	0.07338	0.066606	0.073526	0.083642	0.050112
CAL	0.075585	-	0.033711	0.065962	0.029759	0.038646
TTZ	0.066597	0.034253	-	0.017186	0.003109	0.017934
FGO	0.073688	0.065785	0.015596	-	0.021162	0.031796
PGR	0.083833	0.030746	0.003957	0.021321	-	0.023782
MAC	0.050216	0.040469	0.018915	0.030872	0.025583	-
* Bellow diagonal: Fst value without correction. Above diagnol: FreeNA corrected Fst value.
Fst: fixation-index
OIA: Oiapoque, CAL: Calçoene, TTZ: Tartarugalzinho, FGO: Ferreira Gomes, PGR: Porto Grande, MAC: Macapá.

## Sheet: S7 Table - AMOVA
Supplementary Table S7. Analysis of molecular variance (AMOVA) of Aedes aegypti from Amapá State, Brazil.
Source of Variation	df	Sum of Squares	Estimated Variance	Percentage	F-Statistic	Value	P-value
Among Populations	5	150.052	0.273	0.07	Fst	0.072	0.001*
Among Individuals	282	1082.4	0.323	0.09	Fis	0.92	0.001*
Within Individuals	288	919.5	3.193	0.84	Fit	0.157	0.001*
Total	575	2151.95	3.788	1
df: degrees of freedom; Fst: differentiation among populations; Fis: differentiation among individuals; Fit: differentiation within individuals
*Statistically significant values (p<0.01)

## Sheet: S8 Table - Primers kdr(Taqman)
Supplementary Table S8. Primer and probe sequences for the SNPs V410L, V1016I and F1534C kdr in Aedes aegypti populations from the Amapá State, Brazil.
Site	ID	Variation	Primers 5' - 3'	Probes
410 (IS6)	AN2XA9W	GTA/TTA	For: GTGGCACATGCTCTTCTTCATT	Val: VIC-TCGTTCTACCTTGTAAATT-NFQ
		(Val/Leu)	Rev: GGCGACAATGGCCAAGATC	Leu: FAM-TTCGTTCTACCTTTTAAATT-NFQ
1016 (IIS6)	AHS1DL6	GTA/ATA	For: CGTGCTAACCGACAAATTGTTTCC	Val: VIC-CCCGCACAGGTACTTA-FAM
		(Val/Ile)	Rev: GACAAAAGCAAGGCTAAGAAAAGGT	Ile: FAM-CCGCACAGATACTTA-NFQ
1534 (IIIS6)	AHWSL61	TTC/TGC	For: TCGCGAGACCAACATCTACATG	Phe: VIC-AACGACCCGAAGATGA-NFQ
		(Phe/Cys)	Rev: GATGATGACACCGATGAACAGATTC	Cys: FAM-ACGACCCGACGATGA-NFQ
ID: identification, For: forward, Rev: reverse, Val: Valine, Leu: Leucine, Ile: Isoleucine, Phe: Phenilanaline, Cys: Cysteine.

## Sheet: S9 Table - Primers NaV
Supplementary Table S9. Primers used to amplify the IS6, IIS6 and IIIS6 fragments of the voltage-gated sodium channel gene (NaV) from populations of Aedes aegypti from Amapá, Brazil.
NaV Segment	ID	Primers 5'-3'	Size (bp)	Original Reference
IS6	410fw	For: GATAATCCAAATTACGGGTATAC	500	Saavedra-Rodriguez et al., 2018 [30]
	410rev	Rev: TTCTTCCTCGGCGGCCTCTT
IIS6	5para3	For: ACAATGTGGATCGCTTCCC	473	Martins et al., 2009 [41]
	3para3	Rev: TGGACAAAAGCAAGGCTAAG
IIIS6	31P	For: TCGCGGGAGGTAAGTTATTG	350	Harris et al., 2010 [42]
	31Q	Rev: GTTGATGTGCGATGGAAATG
ID: identification, For: forward, Rev: reverse, bp: base pairs

## Sheet: S10 Table - Primers SSR
Supplementary Table S10. Primers for microsatellite genotyping in Aedes aegypti populations from the Amapá State, Brazil.
Locus	Primers	Size	Fluo.	Repet.	Multiplex PCR	Original Reference	Chromossome Location**
A9_for	GCAGCATGCACTTCACATTT	182-191	FAM	TRI	A	Brown et al., 2011 [44]	NC_035109.1	32276730
A9_rev	CGAATGGCATCTGATTCAAG
AC4_for	GCGAATCGGTTCCCATAGTA	128-130	FAM	DI		Slotman et al., 2007 [45]	NC_035109.1	43991653
AC4_rev	CTTTATCGATCGACGCCATT
B2_for	GGAAACACTTGCAGGGACAT	95-113	HEX	TRI	B	Brown et al., 2011 [44]	NC_035108.1	445364317
B2_rev	GCAGATGGTGGCAGTAGTGA
B3_for	GCAAGTTGCAAAGTGCTCAA	166-175	HEX	TRI		Brown et al., 2011 [44]	NC_035109.1	345624307
B3_rev	ACCCACCGTTTGCTTTGTAG
AC1_for	TCCGGTGGGTTAAGGATAGA	195-211	FAM	DI	C	Slotman et al., 2007 [45]	NC_035109.1	288672914
AC1_rev	ACTTCACGCTCCAGCAATCT
AC5_for	TGGATTGTTCTTAACAAACACGAT	146-197	FAM	DI		Slotman et al., 2007 [45]	NC_035107.1	20419846
AC5_rev	CGATCTCACTACGGGTTTCG
AG1_for	AATCCCCACACAAACACACC	115-121	HEX	DI	D	Slotman et al., 2007 [45]	NC_035107.1	260467847
AG1_rev	GGCCGTGGTGTTACTCTCTC
AG5_for	TGATCTTGAGAAGGCATCCA	166-178	HEX	DI		Slotman et al., 2007 [45]	NC_035108.1	59538847
AG5_rev	CGTTATCCTTTCATCACTTGTTTG
A1_for	GACGTAAACCGAGTGGGAGA	156-174	FAM	TRI	E	Brown et al., 2011 [44]	NC_035109.1	384940508
A1_rev	GCATTTAACCGCGCTAGAAC
AC2_for	AATACAACGCGATCGACTCC	180-188	FAM	DI		Slotman et al., 2007 [45]	NC_035107.1	270777041
AC2_rev	AACGATTAGCTGCTCCGAAA
CT2_for	CGCAGTAGGCGATATTCGTT	182-190	HEX	DI	F	Slotman et al., 2007 [45]	NC_035107.1	1583763
CT2_rev	ACCACCACCAACACCATTCT
AG2_for	TCCCCTTTCAAACCTAATGG	113-174	HEX	DI		Slotman et al., 2007 [45]	NC_035108.1	464696849
AG2_rev	TTTGCCCTCGTATGCTCTCT
*FAM	FAM-TCCCAGTCACGACGT
*HEX	HEX-TCCCAGTCACGACGT
Fluo.: fluorescence. Repet.: repetition. DI: repetition dinucleotedes, TRI: repetition trinucleotides. A - F: combination of multiplex PCR primer pairs.
*fluorescent probes
**The coordinates indicate the location of the first 5’ nucleotide position of the forward (F) PCR primer
